# Supplementary material for: Ankrd1 Promotes Lamellipodia Formation and Cell Motility via Interaction with Talin-1 in Clear Cell Renal Cell Carcinoma
Source: Int J Mol Sci. 2025 Apr 29;26(9):4232. doi: 10.3390/ijms26094232 (PMC12072362; doi:10.3390/ijms26094232)
Supplement: Supplementary file 1 [file ijms-26-04232-s001.zip]

Archive with 1 entries (1 files):
- ijms-3579838-supplementary.pdf
